# Supplementary material for: Risk Stratification of Patients with Pulmonary Arterial Hypertension: The Role of Echocardiography
Source: J Clin Med. 2022 Jul 12;11(14):4034. doi: 10.3390/jcm11144034 (PMC9323074; doi:10.3390/jcm11144034)
Supplement: Supplementary file 1 [file jcm-11-04034-s001.zip]

Archive with 1 entries (1 files):
- jcm-1770247-supplementary.pdf
